# Supplementary material for: Detecting the Subtle Photo-Responsive Conformational Bistability of Monomeric Azobenzene Functionalized Keggin Polyoxometalates by Using Ion-Mobility Mass Spectrometry
Source: Molecules. 2022 Jun 19;27(12):3927. doi: 10.3390/molecules27123927 (PMC9228792; doi:10.3390/molecules27123927)
Supplement: Supplementary file 1 [file molecules-27-03927-s001.zip]

Archive with 1 entries (1 files):
- molecules-1764534-supplementary.pdf
